# Supplementary material for: Long term carbon export from mountain forests driven by hydroclimate and extreme event driven landsliding
Source: Commun Earth Environ. 2025 Jun 4;6(1):432. doi: 10.1038/s43247-025-02382-2 (PMC12137134; doi:10.1038/s43247-025-02382-2)
Supplement: Supplementary file 4 — Supplementary Data 1 [file 43247_2025_2382_MOESM4_ESM.xlsx]

## Sheet: Paringa
Seismic Phase	Density (kg.cm-3)	Volume (m3)	Wet mass (kg)	Wet mass (t)	WC (%)	WC uncertainty	Dry mass (t)	Dry mass 2SE (t)	AOI (km2)	Dry Mass (t.km-2)	Dry Mass 2SE (t.km-2)	OC%	OC% 2SE	OC total (t)	OC total 2SE (t)	FRock	FRock 2SE	FBio	FBio 2SE	OCBio (t)	OCBio 2SE (t)	OCBio (t.km-2)	OCBio (t.km-2) 2SE	OCPetro (t)	OCPetro (t) 2SE	OCPetro (t.km-2)	OCPetro SE (t.km-2)
1717 AS	1453.34	1772400	2.5759e+09	2.5759e+06	57.5215	5	1.0942e+06	95112.6	42.5325	25726.3	2236.23	3.12925	0.43491	34240.4	5612.9	0.055001	0.0124211	0.953729	0.00906713	32656	5362.18	767.789	126.072	1584.33	260.15	37.2499	6.1165
1400 AS	1477.73	1408220	2.08096e+09	2.08096e+06	51.812	5	1.00277e+06	96770.4	42.5325	23576.6	2275.21	2.95059	0.508278	29587.8	5842.17	0.0913896	0.0387824	0.946	0.0220789	27990	5565.17	658.085	130.845	1597.74	317.674	37.5651	7.46896
1150 AS	1558.31	1025800	1.59852e+09	1.59852e+06	46.7407	5	851357	91072.3	42.5325	20016.6	2141.24	2.05979	0.393165	17536.1	3837.05	0.099244	0.0269183	0.92491	0.0191404	16219.3	3564.77	381.34	83.8127	1316.79	289.41	30.9595	6.80444
930 AS	1503.12	940020	1.41296e+09	1.41296e+06	47.7616	5	738110	77270.2	42.5325	17354	1816.73	2.28046	0.29145	16832.3	2780.79	0.0588393	0.00718033	0.942126	0.0072606	15858.1	2622.7	372.847	61.6634	974.144	161.109	22.9035	3.7879
1717 PS	1529.96	863270	1.32076e+09	1.32076e+06	46.0695	5	712295	77306.7	42.5325	16747.1	1817.59	3.05289	0.315139	21745.6	3257.11	0.0561981	0.00423467	0.950681	0.00443	20673.1	3097.97	486.055	72.8378	1072.47	160.715	25.2153	3.77864
1400 PS	1604.45	521280	8.36367e+08	836367	41.8157	5	486634	58187.9	42.5325	11441.5	1368.08	2.14917	0.705735	10458.6	3654.95	0.0754266	0.0101356	0.931646	0.0118813	9743.71	3407.38	229.088	80.1124	714.882	249.995	16.8079	5.87773
1150 PS	1639.53	798590	1.30931e+09	1.30931e+06	42.4206	5	753894	88859.4	42.5325	17725.1	2089.21	1.99759	0.386772	15059.7	3413.64	0.0748757	0.0102317	0.92996	0.0118813	14004.9	3179.59	329.276	74.7567	1054.78	239.47	24.7993	5.63027
930 PS	1640.36	681350	1.11766e+09	1.11766e+06	38.2781	5	689841	90109	42.5325	16219.1	2118.59	2.22744	0.373968	15365.8	3268.62	0.0682986	0.0113194	0.937189	0.0118813	14400.7	3068.75	338.58	72.1506	965.139	205.669	22.6918	4.83556
1717 CS	1429.34	88026	1.25819e+08	125819	48.8252	5	64387.7	6593.7				2.77374	0.578575	1785.95	415.005	0.0601852	0.0172832	0.948041	0.0150907	1693.15	394.363			92.796	21.6138
1570 CS	1451.37	81679	1.18546e+08	118546	45.4978	5	64610.5	7100.4				1.84316	0.591678	1190.87	404.067	0.0813332	0.0225517	0.924512	0.0233787	1100.98	374.601			89.8963	30.5867
1400 CS	1507.26	126050	1.23111e+08	123111	43.7558	5	69242.9	7912.42				2.0979	0.637706	1452.64	471.736	0.0845166	0.0362756	0.93002	0.0302766	1350.99	440.923			101.656	33.1776
1150 CS	1553.34	121440	1.88638e+08	188638	40.9643	5	111364	13592.8				1.77781	0.617188	1979.84	728.567	0.22679	0.134943	0.89966	0.0882457	1781.18	678.348			198.657	75.6566
930 CS	1450.25	95704	1.38795e+08	138795	41.9282	5	80600.6	9611.73				2.46059	0.658181	1983.25	580.829	0.0597985	0.012939	0.943741	0.0137519	1871.68	548.83			111.576	32.7173
Sub-phase	Density (kg.cm-3)	Volume (m3)	Wet mass (kg)	Wet mass (t)	WC (%)	WC uncertainty	Dry mass (t)	Dry mass 2SE (t)	AOI (km2)	Dry Mass (t.km-2)	Dry Mass 2SE (t.km-2)	OC%	OC% 2SE	OC total (t)	OC total 2SE (t)	FRock	FRock 2SE	FBio	FBio 2SE	OCBio (t)	OCBio 2SE (t)	OCBio (t.km-2)	OCBio (t.km-2) 2SE	OCPetro (t)	OCPetro (t) 2SE	OCPetro (t.km-2)	OCPetro SE (t.km-2)
1717 PS 4	1529.76	190400	2.91266e+08	291266	47.0567	5	154206	16385.1	42.5325	3625.59	385.236	1.8944	0.314742	2921.28	576.119	0.0726348	0.0120705	0.929554	0.0119635	2715.48	536.673	63.8449	12.6179	205.792	40.6716	4.83846	0.956246
1717 PS 3	1551.5	316910	4.91686e+08	491686	47.387	5	258691	27295.5	42.5325	6082.18	641.756	2.06084	0.16437	5331.2	705.144	0.066117	0.00548013	0.935546	0.00534283	4987.59	660.309	117.265	15.5248	343.619	45.4919	8.07897	1.06958
1717 PS 2	1485.14	208510	3.09667e+08	309667	46.0218	5	167153	18160.2	42.5325	3930	426.972	2.99586	0.477579	5007.67	966.053	0.052625	0.00682306	0.952116	0.00693532	4767.89	920.45	112.1	21.6411	239.786	46.2911	5.6377	1.08837
1717 PS 1	1498.72	147450	2.20986e+08	220986	44.3743	5	122925	13850.9	42.5325	2890.14	325.654	3.82992	0.51401	4707.92	825.007	0.0450764	0.00777664	0.961257	0.00800743	4525.53	793.939	106.401	18.6666	182.397	31.999	4.28841	0.752341

## Sheet: Mapourika
Seismic Phase	Density (kg.m-3)	Volume (m3)	Wet mass (kg)	Wet mass (t)	WC (%)	WC uncertainty	Dry mass (t)	Dry mass 2SE (t)	AOI (km2)	Dry Mass (t.km-2)	Dry Mass 2SE (t.km-2)	OC%	OC% 2SE	OC total (t)	OC total 2SE (t)	FRock	FRock 2SE	FBio	FBio 2SE	OCBio (t)	OCBio 2SE (t)	OCBio (t.km-2)	OCBio (t.km-2) 2SE	OCPetro (t)	OCPetro (t) 2SE	OCPetro (t.km-2)	OCPetro SE (t.km-2)
1700 Storms	1628.77	249930	4.07079e+08	407079	44.7162	5	225049	25164.2	23	9784.74	1094.09	0.853727	0.32134	1921.3	754.408	0.419219	0.058232	0.580781	0.058232	1115.86	452.204	48.5155	19.6611	805.448	317.991	35.0195	13.8257
1400 Storms	1678.43	470330	7.89418e+08	789418	33.245	5	526976	79256.4	23	22912	3445.93
1717 AS	1508.49	1380340	2.08223e+09	2.08223e+06	49.8169	5	1.04493e+06	104877	23	45431.7	4559.86	1.80885	0.217672	18901.2	2961.81	0.200404	0.0264918	0.799596	0.0238794	15113.3	2410.87	657.101	104.821	3787.89	654.531	164.691	28.4579
1400 AS	1520.91	1645680	2.50294e+09	2.50294e+06	40.8402	5	1.48073e+06	181284	23	64379.7	7881.9
1717 PS	1635.42	1252150	2.04779e+09	2.04779e+06	44.6368	5	1.13372e+06	126994	23	49292.3	5521.48	1.11626	0.172652	12655.3	2416.81	0.345796	0.0451228	0.654204	0.0451228	8279.15	1681.05	359.963	73.089	4376.16	888.561	190.268	38.6331
1400 PS	1552.39	1162700	1.80496e+09	1.80496e+06	38.5424	5	1.10928e+06	143904	23	48229.8	6256.71
1717 CS	1471.49	521160	7.66884e+08	766884	43.146	5	436004	50526.6				0.81583	0.506881	3557.05	2248.13	0.333743	0.0933639	0.666257	0.0933639	2369.91	1534.21			1187.14	768.52
1570 CS	1633.16	234390	3.82797e+08	382797	38.8509	5	234077	30125
1400 CS	1435.19	549710	7.88936e+08	788936	43.4332	5	446276	51374.9
Sub-phase	Density (kg.m-3)	Volume (m3)	Wet mass (kg)	Wet mass (t)	WC (%)	WC uncertainty	Dry mass (t)	Dry mass 2SE (t)	AOI (km2)	Dry Mass (t.km-2)	Dry Mass 2SE (t.km-2)	OC%	OC% 2SE	OC total (t)	OC total 2SE (t)	FRock	FRock 2SE	FBio	FBio 2SE	OCBio (t)	OCBio 2SE (t)	OCBio (t.km-2)	OCBio (t.km-2) 2SE	OCPetro (t)	OCPetro (t) 2SE	OCPetro (t.km-2)	OCPetro SE (t.km-2)
1717 PS 4	1602.78	249180	3.9938e+08	399380	47.301	5	210469	22247.9	23	9150.84	967.299	1.43453	0.179422	3019.24	494.43	0.263635	0.0347548	0.736365	0.0347548	2223.26	378.901	96.6636	16.4739	795.977	159.852	34.6077	6.95007
1717 PS 3	1651.2	251190	4.14764e+08	414764	42.1665	5	239872	28443.5	23	10429.2	1236.67	1.2073	0.299913	2895.97	797.163	0.31838	0.0656947	0.68162	0.0631499	1973.95	573.313	85.824	24.9267	922.018	123.177	40.0877	5.35554
1717 PS 2	1651.2	429220	7.08727e+08	708727	44.3064	5	394716	44543.9	23	17161.6	1936.69	0.977656	0.342833	3858.96	1421.56	0.410021	0.099659	0.589979	0.099659	2276.71	922.662	98.9872	40.1157	1582.26	223.073	68.7937	9.69881
1717 PS 1	1636.51	322560	5.27871e+08	527871	45.1103	5	289747	32115.5	23	12597.7	1396.32	0.994917	0.36889	2882.74	1115.59	0.343112	0.074713	0.656888	0.074713	1893.64	763.81	82.3322	33.2091	989.105	194.446	43.0045	8.45419
