# Supplementary material for: Long term carbon export from mountain forests driven by hydroclimate and extreme event driven landsliding
Source: Commun Earth Environ. 2025 Jun 4;6(1):432. doi: 10.1038/s43247-025-02382-2 (PMC12137134; doi:10.1038/s43247-025-02382-2)
Supplement: Supplementary file 5 — Supplementary Data 2 [file 43247_2025_2382_MOESM5_ESM.xlsx]

## Sheet: Paringa
Phase	Median date at end (CE)	95% CI min	95% CI max	Mean Duration (yr)	Median Duration (yr)	95% CI min	95% CI max	Mean SS yield (t.km-2yr-1)	Median SS (t.km-2yr-1)	SS yield 95% CI min (t.km-2yr-1)	SS yield 95% CI max (t.km-2yr-1)
1717 AS	1950	1947	1953	186.57	186	169	203	137.752	137.105	120.585	154.905
1400 AS	1716	1714	1718	282	282	264	299	83.5112	83.3868	74.0268	93.3368
1150 AS	1395	1388	1402	184	184	165	204	108.298	108.061	92.3105	125.371
930 AS	1157	1145	1169	132	132	106	158	132.025	130.809	103.509	162.909
Mean				196.003	196.09	186.34	205.62	115.405	115.133	105.803	125.273
1717 PS	1768	1752	1785	52	52	35	69	325.846	319.646	227.896	440.586
1400 PS	1434	1418	1453	40	40	24	57	290.783	282.224	176.064	420.664
1150 PS	1210	1191	1229	53	53	37	71	335.314	328.649	230.489	455.349
930 PS	1025	1000	1051	58	57	36	79	286.849	278.783	182.153	406.383
Mean				50.6606	50.51	41.63	59.74	309.689	307.673	253.323	371.173
Phase	Median date at end (CE)	95% CI min	95% CI max	Mean Duration (yr)	Median Duration (yr)	95% CI min	95% CI max	Mean OCBio yield (t.km-2yr-1)	Median OCBio yield (t.km-2yr-1)	OCBio yield 95% CI min (t.km-2yr-1)	OCBio yield 95% CI max (t.km-2yr-1)
1717 AS	1950	1947	1953	186.57	186	169	203.54	4.12544	4.10264	3.32264	4.92264
1400 AS	1716	1714	1718	282	282	264	299.6	2.32745	2.32666	1.82666	2.83666
1150 AS	1395	1388	1402	184	184	165	204.53	2.06066	2.05034	1.54034	2.59034
930 AS	1157	1145	1169	132	132	106	155.35	2.83503	2.80698	2.11698	3.60698
Mean				196.003	196.09	186.34	205.62	2.83716	2.83416	2.49416	3.18416
1717 PS	1768	1752	1785	52	52	35	68.95	9.5153	9.32101	6.28101	13.371
1400 PS	1434	1418	1453	40	40	24	58.42	5.81619	5.6178	2.8878	9.1778
1150 PS	1210	1191	1229	53	53	37	71.24	6.22663	6.09884	3.92884	8.81884
930 PS	1025	1000	1051	58	57	36	78.41	5.97234	5.80257	3.56257	8.79257
Mean				50.6606	50.51	41.63	59.74	6.88865	6.84087	5.41087	8.50087
Phase	Median date at end (CE)	95% CI min	95% CI max	Mean Duration (yr)	Median Duration (yr)	95% CI min	95% CI max	Mean OCPetro yield (t.km-2yr-1)	Median OCPetro yield (t.km-2yr-1)	OCPetro yield 95% CI min (t.km-2yr-1)	OCPetro yield 95% CI max (t.km-2yr-1)
1717 AS	1950	1947	1953	186.57	186	169	203.54	0.183996	0.177414	0.0874143	0.287414
1400 AS	1716	1714	1718	282	282	264	299.6	0.147367	0.147744	0.0677441	0.227744
1150 AS	1395	1388	1402	184	184	165	204.53	0.154429	0.149121	0.0491215	0.289121
930 AS	1157	1145	1169	132	132	106	155.35	0.163974	0.160104	0.0601038	0.290104
Mean				196.003	196.09	186.34	205.62	0.154114	0.153653	0.103653	0.233653
1717 PS	1768	1752	1785	52	52	35	68.95	0.489495	0.476602	0.286602	0.696602
1400 PS	1434	1418	1453	40	40	24	58.42	0.43187	0.420712	0.200712	0.700712
1150 PS	1210	1191	1229	53	53	37	71.24	0.472868	0.46205	0.26205	0.69205
930 PS	1025	1000	1051	58	57	36	78.41	0.406549	0.401019	0.211019	0.631019
Mean				50.6606	50.51	41.63	59.74	0.450288	0.440096	0.310096	0.610096
Phase	Median date at end (CE)	95% CI min	95% CI max	Duration (yr)	Modal duration (yr)	95% CI min	95% CI max	Mean SS yield (t.km-2yr-1)	Median SS (t.km-2yr-1)	SS yield 95% CI min (t.km-2yr-1)	SS yield 95% CI max (t.km-2yr-1)
1717 PS 4	1766	1750	1783	15.94	15.2	7.41	26.47	239.021	224.42	113.633	400.803
1717 PS 3	1751	1737	1765	29.86	26.3	17.57	43.6	208.427	201.265	123.591	309.56
1717 PS 2	1720	1717	1727	3.77	2.4	0.34	9.66	1413.58	1029.02	230.385	3038.08
1717 PS 1	1717	1717	1719	0.1	0.12	0.05	2.27	18105.9	21352.9	516.216	30980.7
Phase	Median date at end (CE)	95% CI min	95% CI max	Mean Duration (yr)	Median Duration (yr)	95% CI min	95% CI max	Mean OCPetro yield (t.km-2yr-1)	Median OCPetro yield (t.km-2yr-1)	OCPetro yield 95% CI min (t.km-2yr-1)	OCPetro yield 95% CI max (t.km-2yr-1)
1717 PS 4	1766	1750	1783	15.94	15.2	7.41	26.47	4.27094	3.99959	1.93959	7.34959
1717 PS 3	1751	1737	1765	29.86	26.3	17.57	43.6	4.06083	3.92146	2.38146	6.09146
1717 PS 2	1720	1717	1727	3.77	2.4	0.34	9.66	40.7197	29.6804	5.99044	108.76
1717 PS 1	1717	1717	1719	0.1	0.12	0.05	2.27	645.809	733.922	16.2922	1184.93
Phase	Median date at end (CE)	95% CI min	95% CI max	Mean Duration (yr)	Median Duration (yr)	95% CI min	95% CI max	Mean OCPetro yield (t.km-2yr-1)	Median OCPetro yield (t.km-2yr-1)	OCPetro yield 95% CI min (t.km-2yr-1)	OCPetro yield 95% CI max (t.km-2yr-1)
1717 PS 4	1766	1750	1783	15.94	15.2	7.41	26.47	0.316786	0.297868	0.107868	0.607868
1717 PS 3	1751	1737	1765	29.86	26.3	17.57	43.6	0.277959	0.262129	0.122129	0.472129
1717 PS 2	1720	1717	1727	3.77	2.4	0.34	9.66	2.0144	1.47169	0.271691	5.49169
1717 PS 1	1717	1717	1719	0.1	0.12	0.05	2.27	25.8773	28.9086	0.668601	48.2986

## Sheet: Mapourika
Phase	Median date at end (CE)	95% CI min	95% CI max	Mean Duration (yr)	Median Duration (yr)	95% CI min	95% CI max	Mean SS yield (t.km-2yr-1)	Median SS (t.km-2yr-1)	SS yield 95% CI min (t.km-2yr-1)	SS yield 95% CI max (t.km-2yr-1)
1717 Storm	1879	1859	1898	6	5	0	13	2439.31	1831.2	439.02	5440.02
1400 Storm	1541	1508	1573	12	11	1	26	2778.44	2049.32	475.558	6708.76
1717 AS	1950	1947	1953	194.066	194	180.23	207.99	234.568	234.217	206.087	263.722
1400 AS	1717	1714	1720	261.601	262.23	236.37	285.14	246.892	246.18	209.381	286.249
Mean				227.708	228	213.41	241.44	240.73	240.426	216.837	265.269
1717 PS	1758	1744	1771	41.706	41.77	27.91	55.35	1212.58	1180.01	826.311	1681.84
1400 PS	1454	1431	1480	56.1246	55.46	32.92	80.94	899.713	865.313	526.766	1347.26
Mean				48.825	48.6	35.25	63.05	1056.14	1038.53	772.856	1380.31
Phase	Median date at end (CE)	95% CI min	95% CI max	Mean Duration (yr)	Median Duration (yr)	95% CI min	95% CI max	Mean OCBio yield (t.km-2yr-1)	Median OCBio yield (t.km-2yr-1)	OCBio yield 95% CI min (t.km-2yr-1)	OCBio yield 95% CI max (t.km-2yr-1)
1717 Storm	1879	1859	1898	6	5	0	13	12.9111	9.47077	1.67077	34.6808
1717 AS	1950	1947	1953	194.066	194	180.23	207.99	3.39141	3.38798	2.78798	4.00798
1717 PS	1758	1744	1771	41.706	41.77	27.91	55.35	8.88567	8.618	5.628	12.778
Phase	Median date at end (CE)	95% CI min	95% CI max	Mean Duration (yr)	Median Duration (yr)	95% CI min	95% CI max	Mean OCPetro yield (t.km-2yr-1)	Median OCPetro yield (t.km-2yr-1)	OCPetro yield 95% CI min (t.km-2yr-1)	OCPetro yield 95% CI max (t.km-2yr-1)
1717 Storm	1879	1859	1898	6	5	0	13	9.19347	6.77246	1.19246	24.5725
1717 AS	1950	1947	1953	194.066	194	180.23	207.99	0.851609	0.849899	0.649899	1.0499
1717 PS	1758	1744	1771	41.706	41.77	27.91	55.35	4.69095	4.54737	2.94737	6.78737
Phase	Median date at end (CE)	95% CI min	95% CI max	Duration (yr)	Modal duration (yr)	95% CI min	95% CI max	Mean SS yield (t.km-2yr-1)	Median SS (t.km-2yr-1)	SS yield 95% CI min (t.km-2yr-1)	SS yield 95% CI max (t.km-2yr-1)
1717 PS 4	1758	1744	1771	31.98	30.1	19.2	45.36	298.53	286.165	182.506	442.97
1717 PS 3	1725	1718	1735	4.35	3	0.3	11.09	3507.42	2442.78	518.607	8042.9
1717 PS 2	1720	1717	1728	2.65	1.1	0.05	8.58	11017	6456.03	962.532	24226.1
1717 PS 1	1717	1717	1722	1.08	0.2	0.05	5.57	23440.9	11616.6	893.446	36377.5
Phase	Median date at end (CE)	95% CI min	95% CI max	Mean Duration (yr)	Median Duration (yr)	95% CI min	95% CI max	Mean OCPetro yield (t.km-2yr-1)	Median OCPetro yield (t.km-2yr-1)	OCPetro yield 95% CI min (t.km-2yr-1)	OCPetro yield 95% CI max (t.km-2yr-1)
1717 PS 4	1758	1744	1771	31.98	30.1	19.2	45.36	3.16149	3.03795	1.86795	4.77795
1717 PS 3	1725	1718	1735	4.35	3	0.3	11.09	28.9499	20.0785	3.7085	80.8185
1717 PS 2	1720	1717	1728	2.65	1.1	0.05	8.58	63.3391	36.8257	3.84572	212.976
1717 PS 1	1717	1717	1722	1.08	0.2	0.05	5.57	153.135	74.6749	3.81489	578.845
Phase	Median date at end (CE)	95% CI min	95% CI max	Mean Duration (yr)	Median Duration (yr)	95% CI min	95% CI max	Mean OCPetro yield (t.km-2yr-1)	Median OCPetro yield (t.km-2yr-1)	OCPetro yield 95% CI min (t.km-2yr-1)	OCPetro yield 95% CI max (t.km-2yr-1)
1717 PS 4	1758	1744	1771	31.98	30.1	19.2	45.36	1.15028	1.1043	0.654301	1.7543
1717 PS 3	1725	1718	1735	4.35	3	0.3	11.09	13.0318	9.41388	1.93388	36.5639
1717 PS 2	1720	1717	1728	2.65	1.1	0.05	8.58	30.307	23.6959	4.32587	78.5959
1717 PS 1	1717	1717	1722	1.08	0.2	0.05	5.57	34.4692	27.2413	3.51134	85.7813
