# Supplementary material for: Long term carbon export from mountain forests driven by hydroclimate and extreme event driven landsliding
Source: Commun Earth Environ. 2025 Jun 4;6(1):432. doi: 10.1038/s43247-025-02382-2 (PMC12137134; doi:10.1038/s43247-025-02382-2)
Supplement: Supplementary file 6 — Supplementary Data 3 [file 43247_2025_2382_MOESM6_ESM.xlsx]

## Sheet: Sheet1
Sample I.D.	Depth (cm)	%OC	d13C	15N	C/N	N/C	1/C	Fpetro	Fpetro 2(SE)	Fbio	Fbio 2(SE)	Total n-alkane	CPI	F14C	± 1 σ	pMC bio	Phase
Lake core																				Post-1950
Mapo6m1 S1-3	3-4	1.29844	-27.0145	2.50585	16.788	0.0595662	0.770155	0.267655	0.0522931	0.732345	0.0522931									Storm-induced landsliding
Mapo6m1 S1-6	6-7	1.60711	-27.5177	3.22052	16.0647	0.0622483	0.622236	0.212551	0.0610182	0.787449	0.0610182									Inter-seismic phase
Mapo6m1 S1-9	9-10	1.89702	-27.5308	1.48386	17.2141	0.0580918	0.527141	0.21111	0.0612761	0.78889	0.0612761									Post-seismic phase
Mapo6m1 S1-12	12-13	1.87862	-27.7404	0.609907	18.7773	0.0532558	0.532304	0.188159	0.0655424	0.811841	0.0655424									Co-seismic megaturbidite
Mapo6m1 S1-17	17-18	1.8058	-27.8244	2.4742	16.4217	0.060895	0.55377	0.178956	0.06733	0.821044	0.06733
Mapo6m1 S1-20	20-21	1.60717	-27.5035	2.54873	15.6841	0.063759	0.622211	0.214103	0.060742	0.785897	0.060742	11.4692	2.17816
Mapo6m1 S1-25	25-26	1.56901	-27.5845	2.55689	17.0869	0.0585245	0.637344	0.205233	0.0623402	0.794767	0.0623402
Mapo6m1 S1-31	31-32	1.59905	-27.1856	1.21432	17.6228	0.0567448	0.625371	0.248918	0.0549848	0.751082	0.0549848
Mapo6m1 S1-33	33-34	1.42314	-26.5519	2.08112	16.3694	0.0610894	0.702671	0.318324	0.0468876	0.681676	0.0468876
Mapo6m1 S1-38	38-39	0.453961	-25.1487	3.24605	13.816	0.0723798	2.20283	0.471995	0.0525145	0.528005	0.0525145	1.55294	1.49689	0.4392	0.0021	0.982
Mapo6m1 S1-40	40-41	1.69531	-27.8427	2.39	16.7245	0.0597926	0.589864	0.176961	0.067723	0.823039	0.067723	6.23047	3.57897	0.7083	0.0033	0.982
Mapo6m1 S1-45	45-46	1.60949	-27.4114	3.08269	16.161	0.0618773	0.621316	0.224193	0.0589842	0.775807	0.0589842
Mapo6m1 S1-48	48-49	1.46465	-26.9143	2.26	17.5818	0.0568769	0.682758	0.278631	0.0508734	0.721369	0.0508734
Mapo6m1 S1-52	52-53	2.04066	-27.6938	2.24754	17.7899	0.0562117	0.490038	0.193259	0.0645696	0.806741	0.0645696
Mapo6m1 S1-55	55-56	2.29995	-27.8214	1.82078	18.1846	0.0549917	0.434791	0.179289	0.0672647	0.820711	0.0672647
Mapo6m1 S1-60	60-61	1.16772	-26.1874	2.87339	16.9487	0.0590017	0.856369	0.358239	0.0450305	0.641761	0.0450305
Mapo6m1 S1-65	65-66	0.63757	-25.3907	2.43336	15.1343	0.0660751	1.56846	0.445496	0.0492626	0.554504	0.0492626
Mapo6m1 S1-69	69-70	0.755889	-25.3633	2.49155	17.6962	0.0565094	1.32295	0.448489	0.0495913	0.551511	0.0495913	1.48988	5.77753	0.5166	0.0024	0.978
Mapo6m1 S1-73	73-74	1.60261	-27.4002	1.8463	16.5344	0.0604798	0.623982	0.225412	0.0587763	0.774588	0.0587763	5.29055	5.71015	0.7151	0.0033	0.982
Mapo6m1 S1-76.5	76.5-77.5	1.98122	-27.1512	0.814101	16.1603	0.06188	0.504738	0.252687	0.0544179	0.747313	0.0544179
Mapo6m1 S1-81	81-82	2.0179	-28.0087	1.64925	16.0736	0.0622138	0.495565	0.158777	0.0713825	0.841222	0.0713825
Mapo6m1 S1-84	84-85	1.71158	-27.7687	2.17709	16.1491	0.0619231	0.584256	0.185055	0.066141	0.814945	0.066141
Mapo6m1 S1-88.5	88.5-89.5	2.20003	-27.6058	2.51299	16.8007	0.0595212	0.454539	0.202905	0.0627675	0.797095	0.0627675
Mapo6m1 S1-92	92-93	2.18195	-28.2051	2.06989	17.2447	0.0579889	0.458306	0.137268	0.0758751	0.862732	0.0758751
Mapo6m1 S1-94	94-95	0.829513	-26.6318	1.92798	10.93	0.0914912	1.20553	0.309565	0.0475981	0.690435	0.0475981	3.64431	4.04665
Mapo6m1 S1-99	99-100	1.88023	-27.9894	2.07908	14.8806	0.0672017	0.53185	0.160884	0.0709516	0.839116	0.0709516	7.22566	9.33055
Mapo6m1 S1-102	102-103	1.58521	-27.0813	1.95759	16.754	0.0596871	0.630831	0.260337	0.0533059	0.739663	0.0533059
Mapo6m1 S1-108	108-109	1.27484	-26.7402	1.4277	15.0773	0.066325	0.784415	0.297702	0.0487189	0.702298	0.0487189	5.88956	5.99766
Mapo6m1 S1-110.5	110.5-111.5	1.44353	-27.2899	2.63755	14.8461	0.0673576	0.692745	0.237498	0.0567739	0.762502	0.0567739
Mapo6m1 S1-111.5	111.5-112.5	1.28328	-26.805	1.73297	15.8081	0.0632586	0.779252	0.290606	0.0494718	0.709394	0.0494718
Mapo6m1 S1-115	115-116	1.30357	-27.1694	2.51197	13.165	0.0759592	0.767125	0.250692	0.0547165	0.749308	0.0547165	11.3912	2.45624
Mapo6m1 S1-120	120-121	1.31594	-26.8181	1.9923	16.4386	0.0608325	0.759911	0.289164	0.0496319	0.710835	0.0496319
Mapo6m1 S1-124	124-125	1.49884	-26.9102	1.5931	15.0326	0.0665221	0.667185	0.279075	0.0508187	0.720925	0.0508187	8.71998	6.18202
Mapo6m1 S1-127.5	127.5-128.5	0.627077	-25.4939	2.64061	13.1755	0.0758986	1.5947	0.434187	0.0481176	0.565813	0.0481176	2.51364	3.11472
Mapo6m1 S1-131	131-132	1.29106	-26.232	2.05049	14.239	0.0702295	0.77456	0.35336	0.04513	0.64664	0.04513	13.6938	1.77465
Mapo6m1 S1-136	136-137	0.648641	-25.743	2.29655	10.5291	0.0949746	1.54169	0.406912	0.0460397	0.593088	0.0460397	5.98558	1.54983
Mapo6m1 S1-139	139-140	0.954053	-25.828	2.7764	13.2868	0.0752625	1.04816	0.397599	0.0455692	0.602401	0.0455692	6.02503	4.05322
Mapo6m1 S1-145.5	145.5-146.5	0.262546	-23.7638	3.27872	7.38699	0.135373	3.80885	0.623669	0.0808261	0.376331	0.0808261	0.577943	1.69353	0.2648	0.0014	0.9835
Mapo6m1 S2-0	149-150	1.61167	-26.8606	2.02497	15.6139	0.0640454	0.620476	0.284508	0.0501656	0.715492	0.0501656	8.91397	7.05921	0.7677	0.0035	0.9835
Mapo6m1 S2-5	154-155	1.43719	-26.7665	1.42	15.5443	0.0643324	0.695801	0.294819	0.0490175	0.705181	0.0490175
Mapo6m1 S2-9	158-159	0.979672	-26.314	1.67784	12.2609	0.0815599	1.02075	0.344379	0.045408	0.655621	0.045408	28.8365	1.79749
Mapo6m1 S2-13	162-163	0.949824	-26.0467	2.73556	13.7327	0.0728187	1.05283	0.37365	0.0449574	0.62635	0.0449574
Mapo6m1 S2-17	166-167	0.452435	-25.1305	2.41804	10.2304	0.0977482	2.21026	0.47399	0.0527888	0.52601	0.0527888	1.41409	4.73135	0.5676	0.0026	0.9825
Mapo6m1 S2-20.5	169.5-170.5	1.42937	-26.4668	1.90041	13.7468	0.0727441	0.699608	0.327638	0.046247	0.672362	0.046247	7.48145	9.36718	0.7074	0.0033	0.9825
Mapo6m1 S2-26	175-176	0.829002	-26.642	1.89939	13.1092	0.0762823	1.20627	0.308457	0.0476953	0.691543	0.0476953
Mapo6m1 S2-34	183-184	0.76556	-26.3059	2.5181	12.3898	0.0807115	1.30623	0.345266	0.0453751	0.654734	0.0453751	8.19853	2.23935
Mapo6m1 S2-40.5	189.5-190.5	1.49822	-27.1127	1.47365	15.0383	0.0664968	0.667461	0.2569	0.053799	0.7431	0.053799	6.75629	4.3455
Mapo6m1 S2-42.1	191.1-192.1	4.98211	-27.5096	0.0187666	20.0137	0.0499657	0.200718	0.213438	0.0608602	0.786562	0.0608602
Mapo6m1 S2-43.5	192.5-193.5	0.732856	-26.1753	3.10822	11.9229	0.0838724	1.36452	0.359569	0.0450097	0.640431	0.0450097
Mapo6m1 S2-46	195-196	1.29037	-27.1593	1.74	12.5001	0.0799993	0.774973	0.2518	0.0545502	0.7482	0.0545502	8.96078	4.34448
Mapo6m1 S2-51	200-201	0.424267	-25.7541	2.32615	10.0115	0.0998853	2.35701	0.405692	0.0459709	0.594308	0.0459709	2.55612	2.58771	0.567	0.0026
Mapo6m1 S2-54	203-203	2.28957	-28.3003	2.33432	13.8611	0.0721444	0.436763	0.126846	0.0781073	0.873154	0.0781073	14.2961	6.81671	0.7938	0.0037	0.983
Mapo6m1 S2-58	207-208	1.2489	-27.3122	2.0556	12.6313	0.0791686	0.800705	0.235058	0.0571694	0.764942	0.0571694
Mapo6m1 S2-63	212-213	1.82187	-28.0816	1.95963	13.9398	0.0717373	0.548886	0.150795	0.0730307	0.849205	0.0730307
