# Supplementary material for: Long term carbon export from mountain forests driven by hydroclimate and extreme event driven landsliding
Source: Commun Earth Environ. 2025 Jun 4;6(1):432. doi: 10.1038/s43247-025-02382-2 (PMC12137134; doi:10.1038/s43247-025-02382-2)
Supplement: Supplementary file 7 — Supplementary Data 4 [file 43247_2025_2382_MOESM7_ESM.xlsx]

## Sheet: 137Cs PA1 master core
Sub-bottom depth (cm)	Cs-137 activity (Bq.kg-1)	Cs-137 Uncertainty (Bq.kg-1)
4.5	7.86576	1.76651
7.5	5.45972	1.29031
10.5	6.70197	1.62309
13.5	4.71267	1.32772
15.5	5.30652	2.1458
16.5	8.13655	1.58012
19.5	25.5512	1.97547
22.5	16.9009	1.5754
25.5	17.8422	2.04834
26.5	23.6106	2.51244
28.5	17.0486	1.96043
29.5	11.5583	2.10144
30.5	14.2656	2.36509
31.5	6.09759	1.20717
34.5	7.12357	1.24685
37.5	2.49491	1.10668
38.5	4.59453	1.54458
39.5	0.994876	0.869355
40.5	0.640237	1.35095
43.5	0.574139	1.03291

## Sheet: 137Cs MA1 Master core
Sub-bottom depth (cm)	Cs-137 activity (Bq.kg-1)	Cs-137 Uncertainty (Bq.kg-1)
0.4	1.84	0.61
4.9	1.92	0.5
6.2	4.57	0.86
7.6	7.1	1.3
8.6	16.2	1.8
10.1	13.3	1.5
11.1	12	1.5
11.9	13.5	1.8
12.6	20.5	2.1
13.3	28.7	3.1
14.2	34	3.4
15.1	24.8	2.2
15.9	10.2	1.6
16.8	3.5	1
17.6	1.98	0.75
18.6	1.4	0.7
